# Supplementary material for: Differential regulation of sleep by blue, green, and red light in Drosophila melanogaster
Source: Front Behav Neurosci. 2024 Oct 30;18:1476501. doi: 10.3389/fnbeh.2024.1476501 (PMC11557423; doi:10.3389/fnbeh.2024.1476501)
Supplement: Supplementary file 1 [file Table_1.XLSX]

## Sheet: S1. ANOVA Results
Table S1. Repeated-measures ANOVA results of normally distributed groups.
	Experiment	Group	Bin Analyzed	dfgroups	dfwithin	dftotal	F	P value
	12-hour blue	CS F	Daytime	8	232	240	5.263	<0.0001
		w1118 F	Daytime	8	240	248	6.167	<0.0001
		CS M	Nighttime	8	224	232	53.7	<0.0001
	Evening blue	w1118 F	ZT9-12	8	192	200	6.612	<0.0001
		w1118 M	ZT9-12	8	224	232	16.89	<0.0001
	12-hour green	CS F	Nighttime	8	224	232	3.958	0.0002
		w1118 F	Daytime	8	192	200	1.676	0.1065
	Morning green	w1118 M	ZT0-3	8	216	224	2.574	0.0106
		w1118 M	ZT3-6	8	216	224	1.072	0.384
	Evening green	w1118 F	ZT12-15	6	180	186	10.65	<0.0001
		CS M	ZT9-12	6	120	126	1.639	0.1422
		CS M	ZT12-15	6	120	126	0.7528	0.6084
	12-hour red	CS F	Daytime	8	224	232	42.37	<0.0001
		CS F	Nighttime	8	224	232	14.07	<0.0001
		CS M	Daytime	8	248	256	33.22	<0.0001
		CS M	Nighttime	8	248	256	20.59	<0.0001
		w1118 M	Nighttime	8	208	216	18.54	<0.0001
	Morning red	w1118 F	ZT3-6	8	208	216	1.293	0.2484
		w1118 M	ZT0-3	8	240	248	3.007	0.0031

## Sheet: S2. Friedman Results
Table S2. Repeated-measures Friedman test results of non-normally distributed groups.
	Experiment	Group	Bin Analyzed	# treatments (days)	Friedman stat	P value
	12-hour blue	CS F	Nighttime	9	153	<0.0001
		w1118 F	Daytime	9	104.2	<0.0001
		CS M	Daytime	9	51.11	<0.0001
		w1118 M	Daytime	9	80.77	<0.0001
		w1118 M	Nighttime	9	110.6	<0.0001
	Morning blue	CS F	ZT0-3	9	27.48	0.0006
		CS F	ZT3-6	9	20.88	0.0075
		w1118 F	ZT0-3	9	12.23	0.141
		w1118 F	ZT3-6	9	14.27	0.0749
		CS M	ZT0-3	9	34.01	<0.0001
		CS M	ZT3-6	9	67.24	<0.0001
		w1118 M	ZT0-3	9	13.09	0.1088
		w1118 M	ZT3-6	9	11.4	0.18
	Evening blue	CS F	ZT9-12	9	89.67	<0.0001
		CS F	ZT12-15	9	77.39	<0.0001
		w1118 F	ZT12-15	9	93.03	<0.0001
		CS M	ZT9-12	9	120.6	<0.0001
		CS M	ZT12-15	9	103.3	<0.0001
		w1118 M	ZT12-15	9	107.9	<0.0001
	12-hour green	CS F	Daytime	9	18.7	0.0165
		w1118 F	Nighttime	9	58.73	<0.0001
		CS M	Daytime	9	22.28	0.0044
		CS M	Nighttime	9	13.47	0.0967
		w1118 M	Daytime	9	55.13	<0.0001
		w1118 M	Nighttime	9	59.08	<0.0001
	Morning green	CS F	ZT0-3	9	17.6	0.0245
		CS F	ZT3-6	9	31.78	0.0001
		w1118 F	ZT0-3	9	34.2	<0.0001
		w1118 F	ZT3-6	9	35.38	<0.0001
		CS M	ZT0-3	9	38.64	<0.0001
		CS M	ZT3-6	9	12.19	0.1431
	Evening green	CS F	ZT9-12	7	23	0.0008
		CS F	ZT12-15	7	29.98	<0.0001
		w1118 F	ZT9-12	7	55.68	<0.0001
		w1118 M	ZT9-12	7	59.07	<0.0001
		w1118 M	ZT12-15	7	52.81	<0.0001
	12-hour red	w1118 F	Daytime	9	69.81	<0.0001
		w1118 F	Nighttime	9	74.28	<0.0001
		w1118 M	Daytime	9	137.1	<0.0001
	Morning red	CS F	ZT0-3	9	44.93	<0.0001
		CS F	ZT3-6	9	27.42	0.0006
		w1118 F	ZT0-3	9	41.74	<0.0001
		CS M	ZT0-3	9	87.25	<0.0001
		CS M	ZT3-6	9	32.01	<0.0001
		w1118 M	ZT3-6	9	31.08	0.0001
	Evening red	CS F	ZT9-12	9	142	<0.0001
		CS F	ZT12-15	9	79.87	<0.0001
		w1118 F	ZT9-12	9	44.11	<0.0001
		w1118 F	ZT12-15	9	135.9	<0.0001
		CS M	ZT9-12	9	182.3	<0.0001
		CS M	ZT12-15	9	142.6	<0.0001
		w1118 M	ZT9-12	9	65.98	<0.0001
		w1118 M	ZT12-15	9	58.28	<0.0001
